# Supplementary material for: Plant Secondary Metabolites as Modulators of Mitochondrial Health: An Overview of Their Anti-Oxidant, Anti-Apoptotic, and Mitophagic Mechanisms
Source: Int J Mol Sci. 2025 Jan 4;26(1):380. doi: 10.3390/ijms26010380 (PMC11720160; doi:10.3390/ijms26010380)
Supplement: Supplementary file 1 [file ijms-26-00380-s001.zip]

Archive with 1 entries (1 files):
- ijms-3379163-supplementary.pdf
